# Supplementary material for: Profiling tumour heterogeneity through circulating tumour DNA in patients with pancreatic cancer
Source: Oncotarget. 2017 Aug 14;8(50):87221–33. doi: 10.18632/oncotarget.20250 (PMC5675628; doi:10.18632/oncotarget.20250)
Supplement: Supplementary file 2 [file oncotarget-08-87221-s002.xlsx]

## Sheet: Sheet1
Supplementary Table 1: Sample summary and clinicopathological criteria for all patients
Patient ID	Disease	cfDNA	cfDNA (ng/ml)	Tissue	Age (years)	Gender	Ethnicity	Tumour Site	rT	rN	rM	TNM Stage	Ca 19.9 (U/ml)	Location of Metastasis	Survival Status	Survival (days)
22	Healthy Volunteer	Yes	130	Not Available	77	Female	Unknown	na	na	na	na	na	na	na	Alive	Unknown
23	Healthy Volunteer	Yes	120	Not Available	50	Female	Unknown	na	na	na	na	na	na	na	Alive	Unknown
25	Healthy Volunteer	Yes	260	Not Available	68	Female	Unknown	na	na	na	na	na	na	na	Alive	Unknown
29	Healthy Volunteer	Yes	100	Not Available	40	Female	Unknown	na	na	na	na	na	na	na	Alive	Unknown
32	Healthy Volunteer	Yes	230	Not Available	66	Female	Unknown	na	na	na	na	na	na	na	Alive	Unknown
39	Healthy Volunteer	Yes	250	Not Available	54	Male	Unknown	na	na	na	na	na	na	na	Alive	Unknown
46	Healthy Volunteer	Yes	110	Not Available	49	Female	Unknown	na	na	na	na	na	na	na	Alive	Unknown
48	Healthy Volunteer	Yes	160	Not Available	47	Female	Unknown	na	na	na	na	na	na	na	Alive	Unknown
50	Healthy Volunteer	Yes	100	Not Available	56	Male	Unknown	na	na	na	na	na	na	na	Alive	Unknown
65	Healthy Volunteer	Yes	200	Not Available	49	Female	Unknown	na	na	na	na	na	na	na	Alive	Unknown
74	Healthy Volunteer	Yes	190	Not Available	70	Female	Unknown	na	na	na	na	na	na	na	Alive	Unknown
78	Healthy Volunteer	Yes	340	Not Available	83	Female	Unknown	na	na	na	na	na	na	na	Alive	Unknown
35	Chronic Pancreatitis	Yes	1000	Not Available	60	Male	Unknown	na	na	na	na	na	na	na	Non Cancer death	101
67	Chronic Pancreatitis	Yes	460	Not Available	66	Male	Unknown	na	na	na	na	na	na	na	Alive	1579
70	Chronic Pancreatitis	Yes	130	Not Available	41	Male	Unknown	na	na	na	na	na	na	na	Alive	1552
71	Chronic Pancreatitis	Yes	260	Not Available	19	Female	Unknown	na	na	na	na	na	na	na	Alive	1552
81	Chronic Pancreatitis	Yes	600	Not Available	71	Male	Unknown	na	na	na	na	na	na	na	Non Cancer death	880
82	Chronic Pancreatitis	Yes	540	Not Available	59	Male	Unknown	na	na	na	na	na	na	na	Alive	1510
84	Chronic Pancreatitis	Yes	180	Not Available	42	Male	Unknown	na	na	na	na	na	na	na	Alive	1510
86	Chronic Pancreatitis	Yes	170	Not Available	58	Male	Unknown	na	na	na	na	na	na	na	Alive	1510
88	Chronic Pancreatitis	Yes	780	Not Available	70	Male	Unknown	na	na	na	na	na	na	na	Non Cancer death	250
93	Chronic Pancreatitis	Yes	310	Not Available	45	Female	Unknown	na	na	na	na	na	na	na	Alive	1482
95	Chronic Pancreatitis	Yes	270	Not Available	62	Female	Unknown	na	na	na	na	na	na	na	Alive	1482
97	Chronic Pancreatitis	Yes	200	Not Available	47	Unknown	Unknown	na	na	na	na	na	na	na	Alive	1454
98	Chronic Pancreatitis	Yes	460	Not Available	53	Male	Unknown	na	na	na	na	na	na	na	Alive	1447
103	Chronic Pancreatitis	Yes	290	Not Available	47	Male	Unknown	na	na	na	na	na	na	na	Alive	1370
36	Resectable Pancreatic Cancer	Not Available	Not Available	Yes	76	Female	Caucasian	Head	2	1	0	IIB	51	na	Cancer death	268
63	Resectable Pancreatic Cancer	Yes	540	Yes	69	Female	Caucasian	Head	3	1	0	IIB	<3	na	Cancer death	455
69	Resectable Pancreatic Cancer	Yes	800	Yes	67	Male	Caucasian	Head	3	1	0	IIB	Not Tested	na	Cancer death	197
72	Resectable Pancreatic Cancer	Yes	250	Yes	69	Female	Caucasian	Head	3	0	0	IIA	169	na	Alive	1460
92	Resectable Pancreatic Cancer	Yes	220	Not Available	64	Male	Caucasian	Head	3	0	1	IV	Not Tested	Perit Disease	Cancer death	405
100	Resectable Pancreatic Cancer	Not Available	Not Available	Yes	51	Male	Caucasian	Head	3	1	0	IIB	Not Tested	na	Cancer death	554
102	Resectable Pancreatic Cancer	Yes	840	Yes	65	Male	Caucasian	Head	3	1	0	IIB	<3	na	Cancer death	460
104	Resectable Pancreatic Cancer	Yes	450	Not Available	72	Female	Caucasian	Unknown	Unknown	Unknown	Unknown	Unknown	9781	na	Cancer death	60
16	Primary Non-Resectable PDAC	Yes	232	Not Available	54	Male	Caucasian	Head	2	0	0	IB	820	na	Cancer death	139
19	Primary Non-Resectable PDAC	Yes	300	Not Available	71	Male	Caucasian	Head	2	0	0	IB	703	na	Cancer death	257
34	Primary Non-Resectable PDAC	Yes	1190	Yes	67	Male	Caucasian	Head	4	1	0	III	44	na	Cancer death	590
51	Primary Non-Resectable PDAC	Not Available	Not Available	Yes	65	Female	Caucasian	Head	4	0	0	III	730	na	Cancer death	88
76	Primary Non-Resectable PDAC	Not Amplifiable	354	Not Available	84	Female	Caucasian	Head	2	0	0	IB	Not Tested	na	Cancer death	100
80	Primary Non-Resectable PDAC	Yes	610	Yes	69	Female	Caucasian	Head	4	0	0	III	Not Tested	na	Cancer death	252
12	Metastatic Non-Resectable PDAC	Yes	120	Yes	59	Female	Caucasian	Head	1	0	1	IV	Not Tested	Distant Nodes	Cancer death	156
13	Metastatic Non-Resectable PDAC	Yes	270	Not Available	53	Male	Caucasian	Head	2	1	1	IV	Not Tested	Peritoneum	Cancer death	82
14	Metastatic Non-Resectable PDAC	Yes	710	Not Available	68	Female	Caucasian	Body	3	0	1	IV	Not Tested	Liver	Cancer death	134
15	Metastatic Non-Resectable PDAC	Yes	700	Yes	70	Female	Caucasian	Body	3	1	1	IV	360	Lung, Peritoneum	Cancer death	17
18	Metastatic Non-Resectable PDAC	Yes	700	Not Available	70	Male	Caucasian	Head	3	1	1	IV	3629	Liver	Cancer death	407
21	Metastatic Non-Resectable PDAC	Yes	2790	Not Available	79	Male	Caucasian	Tail	2	0	1	IV	37	Liver	Cancer death	35
24	Metastatic Non-Resectable PDAC	Yes	300	Not Available	70	Male	Caucasian	Body	4	1	1	IV	26644	Liver, Peritoneum	Cancer death	88
26	Metastatic Non-Resectable PDAC	Yes	4180	Not Available	69	Male	Caucasian	Head	3	1	1	IV	>40000	Liver, Lung	Cancer death	192
27	Metastatic Non-Resectable PDAC	Yes	2620	Not Available	68	Female	Caucasian	Neck	3	1	1	IV	98506	Liver	Cancer death	17
31	Metastatic Non-Resectable PDAC	Yes	430	Not Amplifiable	62	Male	Asian/Indian	Head	4	1	1	IV	>10000	Liver, Lung	Cancer death	70
40	Metastatic Non-Resectable PDAC	Not Available	Not Available	Yes	83	Female	Caucasian	Body	2	0	1	IV	43	Lung	Cancer death	586
41	Metastatic Non-Resectable PDAC	Yes	1150	Yes	72	Female	Caucasian	Head	4	1	1	IV	3003	Liver, Lung	Cancer death	61
45	Metastatic Non-Resectable PDAC	Not Available	Not Available	Yes	71	Female	Caucasian	Tail	3	0	1	IV	>10000	Liver	Cancer death	15
47	Metastatic Non-Resectable PDAC	Not Available	Not Available	Yes	72	Male	Caucasian	Head	4	0	1	IV	513	Liver	Cancer death	65
49	Metastatic Non-Resectable PDAC	Not Available	Not Available	Yes	56	Female	Caucasian	Head	4	1	1	IV	7778	Liver, Peritoneum	Cancer death	150
53	Metastatic Non-Resectable PDAC	Yes	970	Not Available	40	Male	Caucasian	Body	4	1	1	IV	Not Tested	Liver	Cancer death	34
68	Metastatic Non-Resectable PDAC	Yes	280	Yes	67	Male	Caucasian	Head	2	0	1	IV	166	Peritoneum	Cancer death	199
73	Metastatic Non-Resectable PDAC	Yes	710	Yes	72	Male	Caucasian	Head	2	1	1	IV	3272	Liver	Cancer death	140
91	Metastatic Non-Resectable PDAC	Yes	560	Not Amplifiable	74	Male	Caucasian	Head	3	0	1	IV	272	Perit Disease	Cancer death	202
na; not applicable to patient cohort.
