# Supplementary material for: Profiling tumour heterogeneity through circulating tumour DNA in patients with pancreatic cancer
Source: Oncotarget. 2017 Aug 14;8(50):87221–33. doi: 10.18632/oncotarget.20250 (PMC5675628; doi:10.18632/oncotarget.20250)
Supplement: Supplementary file 3 [file oncotarget-08-87221-s003.xlsx]

## Sheet: cfDNA
	Supplementary Table 2: Mutations identified in the cfDNA of healthy controls and CP patients by tNGS
				tNGS											ddPCR for KRAS
		Patient ID	Gene ID	Position	Amino Acid Change	COSMIC	Ref	Variant	Variant Allele Frequency (%)	Coverage	WT reads	MUT Reads	Mapped Reads	Mean Read Depth	Fractional Abundance (%)	Mutant Droplets	WT Droplets
	Healthy Controls	22	KRAS	chr12:25398284	WT	--	C	--	--	297	296	1	317733	932	na	na	na
				chr12:25398285			C	--	--	297	297	0
		23	KRAS	chr12:25398284	WT	--	C	--	--	904	904	0	289583	1247	na	na	na
				chr12:25398285			C	--	--	904	904	0
		25	KRAS	chr12:25398284	WT	--	C	--	--	1119	1119	0	256744	1131	na	na	na
				chr12:25398285			C	--	--	1118	1118	0
			JAK2	chr9:5073770	p.V617F	COSM12600	G	T	7.9	466	429	37
		29	KRAS	chr12:25398284	WT	--	C	--	--	194	194	0	277588	935.9	na	na	na
				chr12:25398285			C	--	--	194	194	0
		32	KRAS	chr12:25398284	WT	--	C	--	--	1172	1170	1:A, 1:T	358970	1534	na	na	na
				chr12:25398285			C	--	--	1171	1170	1
		39	KRAS	chr12:25398284	WT	--	C	--	--	2119	2119	0	629918	2716	na	na	na
				chr12:25398285			C	--	--	2115	2113	2
		46	KRAS	chr12:25398284	WT	--	C	--	--	27	27	0	275780	939.9	na	na	na
				chr12:25398285			C	--	--	27	27	0
		48	KRAS	chr12:25398284	WT	--	C	--	--	2230	2229	1	666745	2950	na	na	na
				chr12:25398285			C	--	--	2230	2229	1
		50	KRAS	chr12:25398284	WT	--	C	--	--	97	97	0	290488	880.1	na	na	na
				chr12:25398285			C	--	--	97	97	0
		65	KRAS	chr12:25398284	WT	--	C	--	--	646	646	0	275658	1125	na	na	na
				chr12:25398285			C	--	--	646	646	0
		74	KRAS	chr12:25398284	WT	--	C	--	--	700	700	0	291062	1227	na	na	na
				chr12:25398285			C	--	--	700	698	1:A, 1:T
		78	KRAS*	chr12:25398284	WT	--	C	--	--	883	883	0	306748	1338	0	0	676
				chr12:25398285			C	--	--	884	884	0
	Chronic Pancreatitis	35	KRAS*	chr12:25398284	WT	--	C	--	--	800	800	0	336303	1325	0.2	1	485
				chr12:25398285			C	--	--	797	797	0
		67	KRAS*	chr12:25398284	WT	--	C	--	--	944	944	0	392825	1647	0	0	569
				chr12:25398285			C	--	--	944	943	1
		70	KRAS	chr12:25398284	WT	--	C	--	--	1018	1018	0	662375	2507	na	na	na
				chr12:25398285			C	--	--	1018	1018	0
		71	KRAS	chr12:25398284	WT	--	C	--	--	196	196	0	247633	776.6	na	na	na
				chr12:25398285			C	--	--	194	194	0
		81	KRAS*	chr12:25398284	WT	--	C	--	--	1241	1241	0	547029	2371	0	0	619
				chr12:25398285			C	--	--	1240	1239	1
		82	KRAS*	chr12:25398284	WT	--	C	--	--	1494	1494	0	398745	1718	0	0	509
				chr12:25398285			C	--	--	1491	1491	0
		84	KRAS	chr12:25398284	WT	--	C	--	--	389	389	0	387407	1305	na	na	na
				chr12:25398285			C	--	--	389	389	0
		86	KRAS	chr12:25398284	WT	--	C	--	--	962	962	0	316930	1371	na	na	na
				chr12:25398285			C	--	--	961	961	0
		88	KRAS	chr12:25398284	WT	--	C	--	--	69	69	0	324749	911.1	na	na	na
				chr12:25398285			C	--	--	69	69	0
		93	KRAS*	chr12:25398284	WT	--	C	--	--	1133	1133	0	703606	2606	0	0	587
				chr12:25398285			C	--	--	1131	1131	0
		95	KRAS	chr12:25398284	WT	--	C	--	--	408	405	3	244284	981.6	na	na	na
				chr12:25398285			C	--	--	408	408	0
		97	KRAS	chr12:25398284	WT	--	C	--	--	171	171	0	261466	570.6	na	na	na
				chr12:25398285			C	--	--	171	171	0
		98	KRAS*	chr12:25398284	WT	--	C	--	--	734	734	0	302729	1244	0	0	896
				chr12:25398285			C	--	--	732	732	0
		103	KRAS	chr12:25398284	WT	--	C	--	--	186	185	1	407321	217.9	na	na	na
				chr12:25398285			C	--	--	186	185	1
			STK11	chr19:1220379	Novel	NOCOSMIC	T	C	11.1	54	48	6
				chr19:1223077	rs375462277	NOCOSMIC	G	A	10.9	119	106	13
				chr19:1223104	rs762810203	NOCOSMIC	GGACGA	-	10.4	112	112	14
			PDGFRA	chr4:55144163	Novel	NOCOSMIC	C	T	4.1	1374	1318	56
			KIT	chr4:55593592	Novel	NOCOSMIC	A	G	23.2	270	206	64
			KDR	chr4:55946125	Novel	NOCOSMIC	T	G	8.8	264	237	26 (1:A)
