# Supplementary material for: Profiling tumour heterogeneity through circulating tumour DNA in patients with pancreatic cancer
Source: Oncotarget. 2017 Aug 14;8(50):87221–33. doi: 10.18632/oncotarget.20250 (PMC5675628; doi:10.18632/oncotarget.20250)
Supplement: Supplementary file 4 [file oncotarget-08-87221-s004.xlsx]

## Sheet: cfDNA
	Supplementary Table 3: Mutations identified in the cfDNA of PDAC patients by tNGS
				tNGS											ddPCR for KRAS
		Patient ID	Gene ID	Position	Amino Acid Change	COSMIC	Ref	Variant	Variant Allele Frequency (%)	Coverage	WT reads	MUT Reads	Mapped Reads	Mean Read Depth	Fractional Abundance (%)	Mutant Droplets	WT Droplets
	Resectable PDAC	63	KRAS*	chr12:25398284	WT	--	C	--	--	606	606	0	445740	1302	0.13	1	756
				chr12:25398285			C	--	--	605	605	0
		69	KRAS*	chr12:25398284	WT	--	C	--	--	482	482	0	206923	868.5	0	0	614
				chr12:25398285			C	--	--	482	482	0
		72	KRAS	chr12:25398284	WT	--	C	--	--	507	506	1	231054	970.7	na	na	na
				chr12:25398285			C	--	--	507	507	0
		92	KRAS	chr12:25398284	WT	--	C	--	--	980	979	1	274237	1155	na	na	na
				chr12:25398285			C	--	--	979	979	0
		102	KRAS*	chr12:25398284	WT	--	C	--	--	1448	1448	0	328787	1448	0	0	626
				chr12:25398285			C	--	--	1448	1447	1
		104	KRAS*	chr12:25398284	p.G12D	COSM521	C	T	8.7	473	433	40	132450	592.3	6.7	46	622
				chr12:25398285	WT	--	C	--	--	472	471	1
	Primary Non-Resectable PDAC	16	KRAS	chr12:25398284	WT	--	C	--	--	853	851	2	318917	1452	na	na	na
				chr12:25398285			C	--	--	852	852	0
		19	KRAS*	chr12:25398284	WT	--	C	--	--	2040	2040	0	550314	2474	0.15	1	648
				chr12:25398285			C	--	--	2039	2039	0
		34	KRAS*	chr12:25398284	WT	--	C	--	--	1257	1256	1	575250	2303	0.13	1	722
				chr12:25398285			C	--	--	1258	1258	0
		76**	KRAS	na	na	na	na	na	na	na	na	na	na	na	0	0	1411
		80	KRAS*	chr12:25398284	WT	--	C	--	--	464	463	1	498846	1514	0	0	573
				chr12:25398285			C	--	--	462	462	0
	Metastatic Non-Resectable PDAC	12	KRAS	chr12:25398284	WT	--	C	--	--	431	431	0	174759	639.3	na	na	na
				chr12:25398285			C	--	--	433	433	0
		13	KRAS*	chr12:25398284	WT	--	C	--	--	456	456	0	164087	613.9	0	0	641
				chr12:25398285			C	--	--	456	456	0
		14	KRAS*	chr12:25398284	p.G12V	COSM520	C	A	1.4	1094	1079	15	393526	1469	1.3	10	716
				chr12:25398285	WT	--	C	--	--	1099	1098	1
		15	KRAS*	chr12:25398285	WT	--	C	--	--	2000	1999	1	741713	3115	0	0	665
				chr12:25398284			C	--	--	2001	2000	1
		18	KRAS*	chr12:25398284	WT	--	C	--	--	831	831	0	293393	1083	2.5	15	579
				chr12:25398285	p.G12R	COSM518	C	G	1.5	834	819	12 (3:T)
		21	KRAS*	chr12:25398284	WT	--	C	--	--	925	924	1	721774	2905	2	10	479
				chr12:25398285	p.G12R	COSM518	C	G	1.8	925	908	17
		24	KRAS	chr12:25398284	WT	--	C	--	--	1155	1154	1	276669	1238	na	na	na
				chr12:25398285			C	--	--	1154	1152	2
		26	KRAS*	chr12:25398284	WT	--	C	--	--	330	330	0	482506	2012	0.04	1	2381
				chr12:25398285			C	--	--	329	329	0
		27	KRAS*	chr12:25398284	WT	--	C	--	--	709	708	1	599944	2133	60.6	634	417
				chr12:25398285	p.G12R	COSM518	C	G	62.9	705	261	444
		31	KRAS*	chr12:25398284	p.G12V	COSM520	C	A	16.1	996	835	160 (1:T)	335337	1399	17.9	127	570
				chr12:25398285	WT	--	C	--	--	997	997	0
			SMAD4	chr18:48591904	p.P356R	COSM339351	C	G	13	1642	1429	213
			TP53	chr17:7577538	p.R248Q	COSM10662	C	T	17.4	3857	3182	671 (3:G, 1:A)
		41	KRAS*	chr12:25398284	WT	--	C	--	--	388	388	0	109116	463.8	0.23	1	428
				chr12:25398285			C	--	--	387	387	0
		53	KRAS	chr12:25398284	WT	--	C	--	--	409	409	0	515033	2168	na	na	na
				chr12:25398285	p.G12R	COSM518	C	G	23.8	408	311	97
		68	KRAS*	chr12:25398284	WT	--	C	--	--	1338	1338	0	459777	1956	0.15	1	630
				chr12:25398285			C	--	--	1337	1336	1
		73	KRAS*	chr12:25398284	WT	--	C	--	--	930	930	0	329811	1403	0	0	745
				chr12:25398285			C	--	--	930	930	0
		91	KRAS*	chr12:25398284	WT	--	C	--	--	597	597	0	277045	1140	0	0	493
				chr12:25398285			C	--	--	597	596	1
