# Supplementary material for: Profiling tumour heterogeneity through circulating tumour DNA in patients with pancreatic cancer
Source: Oncotarget. 2017 Aug 14;8(50):87221–33. doi: 10.18632/oncotarget.20250 (PMC5675628; doi:10.18632/oncotarget.20250)
Supplement: Supplementary file 5 [file oncotarget-08-87221-s005.xlsx]

## Sheet: cfDNA & Tumour
	Supplementary Table 4: Summary of the mutations identified in the matching cfDNA and tissue of PDAC patients by tNGS
					tNGS											ddPCR for KRAS
	Disease	Patient ID	Sample Type	Gene ID	Position	Amino Acid Change	COSMIC	Ref	Variant	Variant Allele Frequency (%)	Coverage	WT reads	MUT Reads	Mapped Reads	Mean Read Depth	Fractional Abundance (%)	Mutant Droplets	WT Droplets
	Resectable PDAC	63	cfDNA	KRAS*	chr12:25398284	WT	--	C	--	--	606	606	0	445740	1302	0.13	1	756
					chr12:25398285			C	--	--	605	605	0
			Tissue	KRAS*	chr12:25398284	p.G12V	COSM520	C	A	23.2	187	144	43	217279	946.2	2.3	23	929
					chr12:25398285	WT	--	C	--	--	187	187	0
				VHL	chr3:10188219	p.D121G	COSM18009	A	G	2.3	813	794	19
				EGFR	chr7:55249071	p.T790M	COSM6240	C	T	4.4	136	130	6
				IDH2	chr15:90631934	p.R140Q	COSM41590	C	T	7	400	372	28
				TP53	chr17:7578406	p.R175H	COSM10648	C	T	3	2161	2095	65 (1:T)
		69	cfDNA	KRAS*	chr12:25398284	WT	--	C	--	--	482	482	0	206923	868.5	0	0	614
					chr12:25398285			C	--	--	482	482	0
			Tissue	KRAS*	chr12:25398284	p.G12V	COSM520	C	A	19.8	440	353	86 (1:T)	222772	999.6	25	149	441
					chr12:25398285	WT	--	C	--	--	439	439	0
				PTEN	chr10:89711899	p.R173C	COSM5089	C	T	2.9	522	507	15
				ATM	chr11:108236086	p.R3008C	COSM21642	C	T	3	922	894	28
				TP53	chr17:7577529	p.I251T	COSM11213	A	G	1.6	1901	1868	33
				TP53	chr17:7577538	p.R248Q	COSM10662	C	T	2.3	1902	1858	44
				TP53	chr17:7578461	p.V157I	COSM43625	C	T	4	1322	1269	53
		72**	cfDNA	KRAS	chr12:25398284	WT	--	C	--	--	507	506	1	231054	970.7	na	na	na
					chr12:25398285			C	--	--	507	507	0
			Tissue	KRAS	chr12:25398284	WT	--	C	--	--	111	111	0	209852	865.1	2.5	11	422
					chr12:25398285			C	--	--	111	111	0
				TP53	chr17:7578406	p.R175H	COSM10648	C	T	1.7	814	800	14
				TP53	chr17:7578461	p.V157I	COSM43625	C	T	14.1	803	690	113
		102	cfDNA	KRAS*	chr12:25398284	WT	--	C	--	--	1448	1448	0	328787	1448	0	0	626
					chr12:25398285			C	--	--	1448	1447	1
			Tissue	KRAS*	chr12:25398284	p.G12D	COSM521	C	T	13.3	136	118	18	347075	1346	5.1	15	277
					chr12:25398285	WT	--	C	--	--		136	0
	Primary Non-Resectable PDAC	34	cfDNA	KRAS*	chr12:25398284	WT	--	C	--	--	1257	1256	1	575250	2303	0.13	1	722
					chr12:25398285			C	--	--	1258	1258	0
			Tissue	KRAS*	chr12:25398284	p.G12D	COSM521	C	T	3.8	104	100	4	189307	258.4	4.1	45	993
					chr12:25398285	WT	--	C	--	--	104	104	0
		80	cfDNA	KRAS*	chr12:25398284	WT	--	C	--	--	464	463	1	498846	1514	0	0	573
					chr12:25398285			C	--	--	462	462	0
			Tissue	KRAS*	chr12:25398284	WT	--	C	--	--	1798	1796	2	634630	2771	0	0	763
					chr12:25398285			C	--	--	1798	1797	1
	Metastatic Non-Resectable PDAC	12	cfDNA	KRAS	chr12:25398284	WT	--	C	--	--	431	431	0	174759	639.3	na	na	na
					chr12:25398285			C	--	--	433	433	0
			Tissue	KRAS*	chr12:25398284	WT	--	C	--	--	298	298	0	378912	1544	0	0	739
					chr12:25398285			C	--	--	298	298	0
		15	cfDNA	KRAS*	chr12:25398285	WT	--	C	--	--	2000	1999	1	741713	3115	0	0	665
					chr12:25398284			C	--	--	2001	2000	1
			Tissue	KRAS*	chr12:25398284	p.G12V	COSM520	C	A	7.4	27	25	2	50873	63.31	6.2	51	742
					chr12:25398285	WT	--	C	--	--	27	27	0
		41	cfDNA	KRAS*	chr12:25398284	WT	--	C	--	--	388	388	0	109116	463.8	0.23	1	428
					chr12:25398285			C	--	--	387	387	0
			Tissue	KRAS*	chr12:25398284	p.G12D	COSM521	C	T	25.2	167	125	42	268037	1056	16.3	147	730
					chr12:25398285	WT	--	C	--	--	166	166	0
				FBXW7	chr4:153249384	p.R385H	COSM117308	C	T	7.7	156	144	12
				EGFR	chr7:55242465	p.E746_A750delELREA	COSM6223	GGAATTAA	-	7.8	256	256	21
				CDKN2A	chr9:21971120	p.R80*	COSM12475	G	A	31.1	475	344	132
				PTEN	chr10:89711900	p.R173H	COSM5039	G	A	17.4	23	19	4
		68	cfDNA	KRAS*	chr12:25398284	WT	--	C	--	--	1338	1338	0	459777	1956	0.15	1	630
					chr12:25398285			C	--	--	1337	1336	1
			Tissue	KRAS	chr12:25398284	p.G12D	COSM521	C	T	7.2	303	280	23	531759	1875	0.8	9	1039
					chr12:25398285	WT	--	C	--	--	303	303	0
		73	cfDNA	KRAS*	chr12:25398284	WT	--	C	--	--	930	930	0	329811	1403	0	0	745
					chr12:25398285			C	--	--	930	930	0
			Tissue	KRAS*	chr12:25398284	WT	--	C	--	--	241	241	0	369118	1552	0	0	1290
					chr12:25398285			C	--	--	240	240	0
				TP53	chr17:7577091	p.R283C	COSM10911	G	A	2.5	357	347	10
