# Supplementary material for: Profiling tumour heterogeneity through circulating tumour DNA in patients with pancreatic cancer
Source: Oncotarget. 2017 Aug 14;8(50):87221–33. doi: 10.18632/oncotarget.20250 (PMC5675628; doi:10.18632/oncotarget.20250)
Supplement: Supplementary file 6 [file oncotarget-08-87221-s006.xlsx]

## Sheet: Tumour
	Supplementary Table 5: Mutations identified in different tissue regions of PDAC patients by tNGS
					tNGS											ddPCR for KRAS
	Disease	Patient ID		Gene ID	Position	Amino Acid Change	COSMIC	Ref	Variant	Variant Allele Frequency (%)	Coverage	WT reads	MUT Reads	Mapped Reads	Mean Read Depth	Fractional Abundance (%)	Mutant Droplets	WT Droplets
	Resectable PDAC	36	36.7	KRAS*	chr12:25398284	p.G12V	COSM520	C	A	17.1	361	298	62 (1:T)	343094	1402	11.2	145	1104
					chr12:25398285	WT	--	C	--	--	361	360	1
			36.8	KRAS*	chr12:25398284	p.G12V	COSM520	C	A	12.8	1568	1368	200	467698	2068	22.8	240	793
					chr12:25398285	WT	--	C	--	--	1567	1567	0
				VHL	chr3:10191506	p.R167W	COSM14311	C	T	4.1	1863	1786	76 (1:A)
				TP53	chr17:7578283	p.A189V	COSM44349	G	A	1.8	2338	2288	47 (3:C)
				GNAS	chr20:57484420	p.R201C	COSM27887	C	T	3.9	304	292	12
			36.9	KRAS*	chr12:25398284	p.G12V	COSM520	C	A	30.2	557	391	166	343510	1472	25.7	408	1138
					chr12:25398285	WT	--	C	--	--	557	557	0
		63		KRAS*	chr12:25398284	p.G12V	COSM520	C	A	23.2	187	144	43	217279	946.2	2.3	23	929
					chr12:25398285	WT	--	C	--	--	187	187	0
				VHL	chr3:10188219	p.D121G	COSM18009	A	G	2.3	813	794	19
				EGFR	chr7:55249071	p.T790M	COSM6240	C	T	4.4	136	130	6
				IDH2	chr15:90631934	p.R140Q	COSM41590	C	T	7	400	372	28
				TP53	chr17:7578406	p.R175H	COSM10648	C	T	3	2161	2095	65 (1:T)
		69		KRAS*	chr12:25398284	p.G12V	COSM520	C	A	19.8	440	353	86 (1:T)	222772	999.6	25	149	441
					chr12:25398285	WT	--	C	--	--	439	439	0
				PTEN	chr10:89711899	p.R173C	COSM5089	C	T	2.9	522	507	15
				ATM	chr11:108236086	p.R3008C	COSM21642	C	T	3	922	894	28
				TP53	chr17:7577529	p.I251T	COSM11213	A	G	1.6	1901	1868	33
				TP53	chr17:7577538	p.R248Q	COSM10662	C	T	2.3	1902	1858	44
				TP53	chr17:7578461	p.V157I	COSM43625	C	T	4	1322	1269	53
		72	72.2**	KRAS	na	na	na	na	na	na	na	na	na	--	--	1.6	7	415
			72.8**	KRAS	chr12:25398284	WT	--	C	--	--	111	111	0	209852	865.1	2.5	11	422
					chr12:25398285			C	--	--	111	111	0
				TP53	chr17:7578406	p.R175H	COSM10648	C	T	1.7	814	800	14
				TP53	chr17:7578461	p.V157I	COSM43625	C	T	14.1	803	690	113
		100	100.1**	KRAS	chr12:25398284	WT	--	C	--	--	157	157	0	210938	911.6	7.3	56	692
					chr12:25398285			C	--	--	158	158	0
			100.12	KRAS*	chr12:25398284	p.G12V	COSM520	C	A	7.6	553	511	42	244733	1072	6.5	39	547
					chr12:25398285	WT	--	C	--	--	552	552	0
				VHL	chr3:10191507	p.R167Q	COSM17983	G	A	2.3	558	545	13
		102	102.12**	KRAS	chr12:25398284	WT	--	C	--	--	408	408	0	246324	812	7.9	20	231
					chr12:25398285			C	--	--	408	408	0
			102.5	KRAS*	chr12:25398284	p.G12D	COSM521	C	T	13.3	136	118	18	347075	1346	5.1	15	277
					chr12:25398285	WT	--	C	--	--	136	136	0
	Primary Non-Resectable PDAC	34		KRAS*	chr12:25398284	p.G12D	COSM521	C	T	3.8	104	100	4	189307	258.4	4.1	45	993
					chr12:25398285	WT	--	C	--	--	104	104	0
		51	51.1a	KRAS*	chr12:25398284	WT	--	C	--	--	160	159	1	273341	974.8	1.4	15	977
					chr12:25398285	p.G12C	COSM516	C	A	27.3	160	117	43
				EGFR	chr7:55242465	p.E746_A750delELREA	COSM6223	GGAATTAA	-	9	421	420	39 (1:A)
			51.1b**	KRAS	chr12:25398284	WT	--	C	--	--	1130	1128	2	275637	1218	1.6	18	1086
					chr12:25398285			C	--	--	1130	1128	2
			51.2	KRAS*	chr12:25398284	WT	--	C	--	--	866	866	0	308300	1192	10.6	82	675
					chr12:25398285	p.G12C	COSM516	C	A	30	866	604	262
				EGFR	chr7:55242465	p.E746_A750delELREA	COSM6223	GGAATTAA	-	5.2	1155	1153	61 (2:C)
		80		KRAS*	chr12:25398284	WT	--	C	--	--	1798	1796	2	634630	2771	0	0	763
					chr12:25398285			C	--	--	1798	1797	1
	Metastatic Non-Resectable PDAC	12		KRAS*	chr12:25398284	WT	--	C	--	--	298	298	0	378912	1544	0	0	739
					chr12:25398285			C	--	--	298	298	0
		15		KRAS*	chr12:25398284	p.G12V	COSM520	C	A	7.4	27	25	2	50873	63.31	6.2	51	742
					chr12:25398285	WT	--	C	--	--	27	27	0
		40	40.1**	KRAS	na	na	na	na	na	na	na	na	na	--	--	1.3	2	151
			40.2	KRAS*	chr12:25398284	WT	--	C	--	--	219	219	0	253273	898.6	4.2	36	800
					chr12:25398285	p.G12C	COSM516	C	A	4.2	219	209	9 (1:T)
		41	41.1	KRAS*	chr12:25398284	p.G12D	COSM521	C	T	31.2	177	123	54	273152	1058	18	169	749
					chr12:25398285	WT	--	C	--	--	176	176	0
				FBXW7	chr4:153249384	p.R385H	COSM117308	C	T	7.7	156	144	12
				EGFR	chr7:55242465	p.E746_A750delELREA	COSM6223	GGAATTAA	-	7.8	256	256	21
				CDKN2A	chr9:21971120	p.R80*	COSM12475	G	A	38.3	264	164	100
				PTEN	chr10:89711900	p.R173H	COSM5039	G	A	17.4	23	19	4
			41.2	KRAS*	chr12:25398284	p.G12D	COSM521	C	T	19.1	156	127	29	262922	1054	14.5	124	711
					chr12:25398285	WT	--	C	--	--	156	156	0
				CDKN2A	chr9:21971120	p.R80*	COSM12475	G	A	23.8	686	523	163
		45		KRAS*	chr12:25398284	p.G12D	COSM521	C	T	17	306	263	43	573645	1704	7.5	34	413
					chr12:25398285	p.G12C	COSM516	C	A	15.4	305	257	48
				EGFR	chr7:55242465	p.E746_A750delELREA	COSM6223	GGAATTAA	-	24.6	501	501	154
				TP53	chr17:7577538	p.R248Q	COSM10662	C	T	4	3636	3496	139 (1:G)
				TP53	chr17:7577542	p.N247Y	COSM43864	T	A	3.9	3630	3494	130 (5:C, 1:G)
		47		KRAS*	chr12:25398284	WT	--	C	--	--	1555	1555	0	378367	1705	0	0	801
					chr12:25398285			C	--	--	1551	1536	15
				GNAS	chr20:57484420	p.R201C	COSM27887	C	T	2	505	495	10
		49		KRAS*	chr12:25398284	p.G12D	COSM521	C	T	5.6	1068	1007	61	498567	2162	7.5	34	413
					chr12:25398285	WT	--	C	--	--	1067	1067	0
				PTPN11	chr12:112888165	p.D61Y	COSM13011	G	T	2.2	2535	2481	52 (A:2)
				RB1	chr13:49033844	p.R661W	COSM861	C	T	3.4	449	434	15
				TP53	chr17:7574017	p.R337H	COSM43882	C	T	2.1	2701	2640	61
		68	68.1	KRAS	chr12:25398284	p.G12D	COSM521	C	T	7.2	303	280	23	531759	1875	na	na	na
					chr12:25398285	WT	--	C	--	--	303	303	0
			68.3	KRAS*	chr12:25398284	WT	--	C	--	--	780	780	0	434800	1858	0	0	959
					chr12:25398285			C	--	--	779	777	2
			68.4**	KRAS	chr12:25398284	WT	--	C	--	--	731	731	0	433264	1862	0.8	9	1039
					chr12:25398285			C	--	--	730	730	0
		73		KRAS*	chr12:25398284	WT	--	C	--	--	241	241	0	369118	1552	0	0	1290
					chr12:25398285			C	--	--	240	240	0
				TP53	chr17:7577091	p.R283C	COSM10911	G	A	2.5	357	347	10
